# Supplementary material for: Effective Antiviral Application of Antisense in Plants by Exploiting Accessible Sites in the Target RNA
Source: Int J Mol Sci. 2023 Dec 5;24(24):17153. doi: 10.3390/ijms242417153 (PMC10743417; doi:10.3390/ijms242417153)
Supplement: Supplementary file 1 [file ijms-24-17153-s001.zip]

Archive with 1 entries (1 files):
- ijms-2696641-supplementary.pdf
